# Supplementary material for: Structural changes in perineuronal nets and their perforating GABAergic synapses precede motor coordination recovery post stroke
Source: J Biomed Sci. 2023 Sep 1;30:76. doi: 10.1186/s12929-023-00971-x (PMC10474719; doi:10.1186/s12929-023-00971-x)
Supplement: Supplementary file 1 — Additional file 1. Supplementary ImageJ macros for synapse quantification. [file 12929_2023_971_MOESM1_ESM.ijm]

//This ImageJ macros was designed for batch processing and quantification of synaptic inputs in 33x33x5 micrometer image stacks

name=getTitle();
rename("processed");
run("Split Channels");
selectWindow("C2-processed");
run("Enhance Contrast...", "saturated=0.3 normalize equalize process_all use");
run("Gaussian Blur...", "sigma=10 stack");
run("Auto Threshold", "method=Otsu white stack");
selectWindow("C1-processed");
run("Gaussian Blur 3D...", "x=1 y=1 z=1");
run("Maximum 3D...", "x=1 y=1 z=1");
run("Subtract Background...", "rolling=10 stack");
run("Auto Threshold", "method=Triangle white stack use_stack_histogram");
run("Watershed", "stack");
imageCalculator("AND create stack", "C1-processed","C2-processed");
selectWindow("Result of C1-processed");
run("3D Objects Counter", "threshold=128 slice=5 min.=40 max.=2940179 exclude_objects_on_edges surfaces summary");
run("Concatenate...", "all_open open");
newname="C:/Users/Murgot/Desktop/tempres/"+"processed_"+name;
saveAs("Tiff",newname);
close();
