# Supplementary material for: Structural changes in perineuronal nets and their perforating GABAergic synapses precede motor coordination recovery post stroke
Source: J Biomed Sci. 2023 Sep 1;30:76. doi: 10.1186/s12929-023-00971-x (PMC10474719; doi:10.1186/s12929-023-00971-x)
Supplement: Supplementary file 3 — Additional file 3. Power calculations. [file 12929_2023_971_MOESM3_ESM.xls]

## Sheet: Mean Values
Sample Size Calculations for Means
									Table for (Z1-alpha/2+Z1-beta)squared
Anticipated Values for PNN integrity, based on Dzyubenko et al., Matrix Biol 2018											beta
	Mean	Stan. Dev							alpha	0.05	0.1	0.2	0.5
Group 1	90	10		Difference in means=		22.2222	%		0.1	10.8	8.6	6.2	2.7
Group 2	70	12							0.05	13	10.5	7.8	3.8
									0.02	15.8	13	10	5.4
The cells in the table below show the estimated number of subjects needed in each									0.01	17.8	14.9	11.7	6.6
group in order to demonstrate a statistically significant difference at "p" values
ranging from 0.10 - 0.01and at varying levels of "power".
	Power is the probability of finding a statistically significant difference at
a given "P" value with the specified number of subjects in each group.
		Sample Size Needed in Each Group							Sample Size for α=0,05 β=0,2
alpha level			Power
("p" value)		0.95	0.9	0.8	0.5				4.758
0.1		6.588	5.246	3.782	1.647
0.05		7.93	6.405	4.758	2.318
0.02		9.638	7.93	6.1	3.294
0.01		10.858	9.089	7.137	4.026
Anticipated Values for PNN node degree, based on Dzyubenko et al., Matrix Biol 2018											beta
	Mean	Stan. Dev							alpha	0.05	0.1	0.2	0.5
Group 1	3.9	0.1		Difference in means=		16.6667	%		0.1	10.8	8.6	6.2	2.7
Group 2	3.25	0.5							0.05	13	10.5	7.8	3.8
									0.02	15.8	13	10	5.4
The cells in the table below show the estimated number of subjects needed in each									0.01	17.8	14.9	11.7	6.6
group in order to demonstrate a statistically significant difference at "p" values
ranging from 0.10 - 0.01and at varying levels of "power".
	Power is the probability of finding a statistically significant difference at
a given "P" value with the specified number of subjects in each group.
		Sample Size Needed in Each Group							Sample Size for α=0,05 β=0,2
alpha level			Power
("p" value)		0.95	0.9	0.8	0.5				4.8
0.1		6.64615	5.29231	3.81538	1.66154
0.05		8	6.46154	4.8	2.33846
0.02		9.72308	8	6.15385	3.32308
0.01		10.9538	9.16923	7.2	4.06154
Anticipated Values for synapse density, based on Sanchez-Mendoza et al., Mol Neurobiol 2020											beta
	Mean	Stan. Dev							alpha	0.05	0.1	0.2	0.5
Group 1	400	100		Difference in means=		50	%		0.1	10.8	8.6	6.2	2.7							400
Group 2	200	100							0.05	13	10.5	7.8	3.8							200
									0.02	15.8	13	10	5.4
The cells in the table below show the estimated number of subjects needed in each									0.01	17.8	14.9	11.7	6.6
group in order to demonstrate a statistically significant difference at "p" values
ranging from 0.10 - 0.01and at varying levels of "power".
	Power is the probability of finding a statistically significant difference at
a given "P" value with the specified number of subjects in each group.
		Sample Size Needed in Each Group							Sample Size for α=0,05 β=0,2
alpha level			Power
("p" value)		0.95	0.9	0.8	0.5				3.9
0.1		5.4	4.3	3.1	1.35
0.05		6.5	5.25	3.9	1.9
0.02		7.9	6.5	5	2.7
0.01		8.9	7.45	5.85	3.3
Anticipated Values for stroke volumes, based on Sardari et al., Front Cell Neurosci 2020											beta
	Mean	Stan. Dev							alpha	0.05	0.1	0.2	0.5
Group 1	16	9		Difference in means=		62.5	%		0.1	10.8	8.6	6.2	2.7
Group 2	6	3							0.05	13	10.5	7.8	3.8
									0.02	15.8	13	10	5.4
The cells in the table below show the estimated number of subjects needed in each									0.01	17.8	14.9	11.7	6.6
group in order to demonstrate a statistically significant difference at "p" values
ranging from 0.10 - 0.01and at varying levels of "power".
	Power is the probability of finding a statistically significant difference at
a given "P" value with the specified number of subjects in each group.
		Sample Size Needed in Each Group							Sample Size for α=0,05 β=0,2
alpha level			Power
("p" value)		0.95	0.9	0.8	0.5				7.02
0.1		9.72	7.74	5.58	2.43
0.05		11.7	9.45	7.02	3.42
0.02		14.22	11.7	9	4.86
0.01		16.02	13.41	10.53	5.94
